# Supplementary material for: A phytosociological analysis and description of wetland vegetation and ecological factors associated with locations of high mortality for the 2010-11 Rift Valley fever outbreak in South Africa
Source: PLoS One. 2018 Feb 20;13(2):e0191585. doi: 10.1371/journal.pone.0191585 (PMC5819772; doi:10.1371/journal.pone.0191585)
Supplement: S1 Appendix — (XLSX) [file pone.0191585.s001.xlsx]

## Sheet: R
			S1 Appendix. Syntaxonomic table for Rift Valley Fever wetland study, Free State, South Africa.
Relevé number		104	105	102	103	106	109	110	107	108	101	93	94	91	92	96	99	100	97	98	116	115	118	117	112	111	114	113	80	37	128	54	53	41	38	40	42	82	59	39	95	126	124	63	125	62	129	55	60
Community		Community 1																											Community 2												Community 3
Subcommunity		subcommunity 1.1				sub-community 1.2						sub-community 1.3					sub-community 1.4				sub-communnity 1.5
variant																					variant 1.5.1				variant 1.5.2
Species Group A
Eragrostis bicolor		2	2	3	2	2	2	2		2	1	1	1	1	1		1	1	1	2	3	+	2	2	2	2	1	2
Chrysocoma ciliata		+	+	+	+									+		1	+			+			+																	+
Eragrostis obtusa		+	1	1	+	+		+	+					+	+		+	r				1
Geigeria filifolia						+	r	+	+		+						+	r				+	r		+		r	+
Species GroupB
Tragus berteronianus		+	1	2	1						1						+	1	+
Tribulous terrestrus		+	+		1														r	r
Felicia filifolia		r	r
Species Group C
Urochloa panicoides												r	+	2	+				+	+																					+
Gomphrena celosioides												+	+
Sesbania notialis														r	r
Species Group D
Lycium cinereum																+				+
Galenia pubescens																	r		r
Species Group E
Stachys hyssopoides												+		+	+						+	1	+	+	+	+	+	+
Nidorella hottentotica						+		+													+	+	1	1	+	+		+
Selago alba				r																	+		+	+	+	+
Species Group F
Schkuhria pinnata				+	+							2	+	1	1						1	2	+	1			+	+													1		+	+					+
Species Group G
Cynodon dactylon		1	2	1	+											+									2	3	3		+	2	+				+					1		+		4			1	2	+
Species Group H
Verbena bonariensis																									+		+
Denekia capensis																									+	+	+
Lobelia angolensis																										+	+	+
Species Group I
Alternanthera nodiflora												+	+																+		+		1	+	r	+	+	1	+	r	r	1	1		+	+	+	+	+
Marsilea capensis cf burchellii												+	+		+														+		+	+	+				+		r		+		+	+	+	r
Schoenoplectus muricinux													+																		2	1	1								+	1					2	+
Eragrostis rigidor									2																						+			+	+					2		+					+
Species Group J
Echinochloa colona																																											1	1	2	2
Fuirena coerulescens																																										2	1	+	2	1	1
Falkia oblonga												+	+		+											+															+		+	+	+				+
Cyperus denudatus																																							+				+	+	+	1			+
Hibiscus trionum				r							r			+																													+			+		+	+
Eragrostis plana																2																												+	+	1
Moraea polystachya																															r											r					r
Litogyne gariepina																																													+
Albuca prasina																																												+		r
Kyllinga erecta																																													+
Tageties minuta																																												+		+
Sorgum x almum Parodi																																											+	+
Cosmos formosa																																												+				+
Panicum coloratum																						2													+								+
Species Group K
Hemarthria altissima																																						1											+
Phyla nodiflora
Species Group L
Salsola kali																													+									+
Isolepis cernua																																1	1								+
Sporobolus fimbratus																																1							2
Species Group M
Cyperus laevigatus																														1		+	+	1	1	1	1		+	1									+
Species Group N
Pseudschoenus inanis
Lagarosiphon major
Chloris virgata			+	+	+
Crassula natans														r
Heliophila variabilis
Species Group O
Rorippa nasturtium-aquaticum
Limosella grandiflora
Oenothera rosa
Species Group P
Agrostis lachnantha																														2				2	2	3	2			3
Species Group Q
Cyperus longus																																							1					1
Eleocharis dregeana																																									+		+		1	+
Species Group A
Sonchus asper
Veronica anagallis-aquatica
Carex glomberabellis
Typha capensis
Pycreus nitidus
Tulbachia leucantha
Limosella longiflora
Hypoxis angustifolia
Pentzia globosa
Hordeum stenostachys
Species Group R
Jamesbrettenia aurantiaca																										r					r				r
Rumex lanceolatus																																						r
Eragrostis lehmanniana																																				2				2
Senecio harveianus																													+									r
Seneco reptans																														r								r
Senecio laevigatus																																+	+
Species Group S
Pseudognaphalium luteo-album																														+		+	+	+	+		+		+	+						r		+
Species Group A
Cyperus marginatus																																			+
Species Group T
Cyperus congestus																																						1	+
Bidens bipinnata
Aptosimum procumbens																											r													r
Dipcadi viride																			r
Eragrostis curvula
Fuirena pubescens
Verbena officinalis																											+
Bulboschoenus maritimus
Species Group U
Juncus rigidus																															+																+
Scirpoides dioecus																																							1
Sporobolus albicans
Species Group V
Leptochloa fusca													4																												1
Leptochloa fusca (creeping)
Species Group W
Schoenoplectus triqueter
Species Group X
Hyperlelis salsoloides
Salsola glabrescens																													+									+
Paspalum dilatatum
Asparagus laricinus
Trifolium repens
Species Group Y
Phragmites australis
Species Group Z
Cynodon transvaalensis																																			+			1
Paspalum distichum																																				+	+
Ranunculus multifidus																														r
Cirsium vulgare																																				r			+
Species with fewer than 4 or with no discernable clustering
Themeda triandra																																			+					r
Vahlia capensis subsp vulgaris var												+										+										+
Bidens pilosa
Persicaria hystricula																																							+									+
Ciclospermum leptophyllum
Chenopodium alba
Juncus exertus
Lemna gibba
Berkheya speciosa
Fuirena pachyrrhiza
Heliotrophium cursassavicum
Sutera halimifolia
Talinum caffra
Albuca virens																				r
Anchusa capensis
Aptosimum indivisum																																															r
Argemone mexicana
Artimesia afra
Brachiaria eruciformis																						+																											1
Brassicaceae																																															+
Bromus catharticus
Conyza borariensis
Chrysanthellum indicum				r
Epilobium hirsutum
Limeum sulcatum				r
Limosella falkia																																														+
Melilotus alba
Mentha longifolium
Oxalis depressa
Panicum stapfianum																																													+
Physalis angulata
Plantago linearis
Polygpgon monspeliensis
Portulaca oleracea														r
Selago geniculata
Schoenoplictus decipiens																													+
Solanum elaeagnifolium					+
Sebaea pentandra
[truncated: 81 more columns]
