# Supplementary material for: A phytosociological analysis and description of wetland vegetation and ecological factors associated with locations of high mortality for the 2010-11 Rift Valley fever outbreak in South Africa
Source: PLoS One. 2018 Feb 20;13(2):e0191585. doi: 10.1371/journal.pone.0191585 (PMC5819772; doi:10.1371/journal.pone.0191585)
Supplement: S2 Appendix — (XLSX) [file pone.0191585.s002.xlsx]

## Sheet: field sites
S2 Appendix. Farm site ID unique code, name and coordinates
Farm ID	Farm Name	Longitude	Latitude	Weather stations	Vegetation subsites	Soil Subsites	Mosquito subsites	RVF reported on Survey
p002bulwltv	Weltevrede	28.401 S	26.258933 E	HP1000	Weltevrede	Weltevrede	Weltevrede	Yes
p003bulmgkr	Mooigekry	28.351466 S	26.24635 E		Mooigekry	Mooigekry	Mooigekry	Yes
p004bullmrl	Lamarloo	28.288172 S	26.124336 E	HP1000	Lamarloo	Lamarloo	Lamarloo	No
p013bradlpn	Deelpan	28.62666 S	26.31749 E	Davis ECO5	Deelpan	Deelpan	Deelpan	Yes
p001brawtkr	Witkraal	28.62892 S	26.33537 E	HP1000	Witkraal	Witkraal	Witkraal	Yes
p009deaqwgg	Kwaggafontein	28.63415 S	25.57194 E	Davis ECO1	Quaggafontein #1	Quaggafontein #1	Quaggafontein #1	Yes
					Quaggafontein #2	Quaggafontein #2
p014blo7dms	7 Dams Conservancy	29.07294 S	26.21456 E	[HP1000]*	7 Dams	7 Dams	7 Dams
p006bftddmm	De Dam	29.13338 S	25.80852 E	HP1000	De Dam #1	De Dam #1	De Dam #1	No
					De Dam #2	De Dam #2
p011petmrtn	Martinusrus	29.14052 S	25.37565 E	HP1000	Martinusrus	Martinusrus	Martinusrus	Yes
p010jacrtrv	Riet River Agricultural Research Station	29.09345 S	24.61135 E	[HP1000]*	Riet River ARS	Riet River ARS	Riet River ARS	No
p008oppdmsh	Adamshoop	29.49240 S	24.83667 E	Davis ECO3	Adamshoop	Adamshoop	Adamshoop	No
p007lucwtrp	Waterput	29.67700 S	24.70553 E	HP1000	Waterput	Waterput	Waterput	Yes
p012redbgnv	Bougainvillea	29.7877 S	26.218 E	HP1000	Bougainvillea	Bougainvillea	Bougainvillea	Yes
p005petbrkp	Brakput***	29.43894 S	25.35028 E	Davis ECO4	Brakput	Brakput	Brakput	No
p015kimgrsp	SANParks Holpan/Graspan	28.64434 S	24.45959 E	Davis ECO2	Buffalo pan	Buffalo pan	Buffalo pan
					Holpan	Holpan
					Student pan	Student pan
p015kimgrsp_2		28.7073	24.4342	HP1000	Springbok pan	Springbok pan	Springbok pan
					Graspan	Graspan
					Cemetery pan	Cemetery pan
