# Supplementary material for: A phytosociological analysis and description of wetland vegetation and ecological factors associated with locations of high mortality for the 2010-11 Rift Valley fever outbreak in South Africa
Source: PLoS One. 2018 Feb 20;13(2):e0191585. doi: 10.1371/journal.pone.0191585 (PMC5819772; doi:10.1371/journal.pone.0191585)
Supplement: S3 Appendix — (XLSX) [file pone.0191585.s003.xlsx]

## Sheet: Sheet1
S3 Appendix. Plant and authors names voucher numbers
Species name	Authors name	Collectors number. Collectors; Robert F. Brand and Herman Zwiegers. Det: RBrand unless otherwise stated.	Family
Pseudgnaphalium leuto-alba	(L.) Hilliard & B.L. Burtt	RB 4553	Asteraceae
Agrostis lachnantha	Nees var. glabra Goosse. & Papendorf	RB 4554	Poaceae
Aptosimum procumbens	(Lehm.) Steud	RB 4555	Scrophulariaceae
Alternanthera nodiflora	R.Br.	RB 4556	Acanthaceae
Pseudoschoenus inanis	(Thunb.) Oteng-Yeb.	RB 4557	Cyperaceae
Heliophila variabilis	Burch. ex DC.	RB 4558	Brassicaceae
Paspalum distichum	L.	RB 4559	Poaceae
Falkia oblongata	Bernh. ex C.Krauss	RB 4560	Convulvulaceae
Denekia capensis	Thunb.	RB 4561	Asteraceae
Scirpoiedes dioecus	(Kunth)	RB 4562	Cyperaceae
Rananculus multifidus	Forssk.	RB 4563	Ranunculaceae
Cyperus laevigatus	L, var. subaphyllus (Boeckeler)	RB 4564	Cyperaceae
Salsola glabrescens	Burtt Davy	RB 4565	Chenopodaceae
Sporobolus albicans	(Nees ex Trin.)	RB 4566	Poaceae
Hypertelis salsoloides	(Burch.) Adamson	RB 4567	Aizoaceae
Juncus rigidus	Desf.	RB 4568 det. confirmed Clare Archer 11 March 2015	Juncaceae
Trifolium repens	L.	RB 4569	Fabaceae
Rumex lanceolata	Thunb.	RB 4570	Polygonaceae
Cyperus marginatus	Thunb.	RB 4571 det. Pretoria 11 March 2015	Cyperaceae
Phyla nodiflora	(L.) Greene	RB 4572	Scrophulariaceae
Jamesbrittenia aurantica	(Burch.) Hilliard	RB 4573	Scrophulariaceae
Morea polystachya	(Thunb.) Ker Gawl.	RB 4574	Iridaceae
Sebaea pentandra	E.Mey. var. burchellii (Gilg) Marais	RB 4575	Gentianaceae
Cyperus longus	L. var. longus	RB 4576 det. Pretoria 11 March 2105	Cyperaceae
Polypogon monspellier	(L.) Desf.	RB 4577	Poaceae
Sporobolus albicans	(Nees ec Trin.)	RB 4578	Poaceae
Lycium pumilum	Dammer	RB 4579	Solanaceae
Salsola aphylla	L.f.	RB 4580	Chenopodaceae
Lycium cinereum	Thunb.	RB 4581	Solanaceae
Fuirena pubescens	(Poir.) Kunth	RB 4582	Cyperaceae
Cynodon transvaalensis	Burtt Davy	RB 4583	Poaceae
Sporolobus albicans	(Nees ex Trin.)	RB 4584	Poaceae
Schoenoplectus triqueter	(L.) to Palla	RB 4585	Cyperaceae
Tamarix usneoides	E.Mey. ex Bunge	RB 4586	Tamaricaceae
Heliotrophium lineare cf RB 4598	(A.DC.) C.H.Wright	RB 4587	Boraginaceae
Asparagus laricinus	Burch.	RB 4588	Asparagaceae
Trifolium repens	L.	RB 4589	Fabaceae
Ciclospermum leptophyllum	(Pers.) Sprague ex Britton & P. Wils.	RB 4590	Apiaceae
Marsilea capensis cf M. burchellii	A. Braun	RB 4591	Marsileaceae
Senecio reptans	Turcz.	RB 4592	Asteraceae
Limosella longiflora	Kuntze	RB 4593	Scrophulariaceae
Senecio laevigatus	Thunb. var. integrifolius Harv.	RB 4594	Asteraceae
Selago geniculata	L.f.	RB 4595	Scrophulariaceae
Ciclospermum leptophyllum	(Pers.) Sprague ex Britton & P. Wils.	RB 4596	Apiaceae
Sporobolus albicans	(Nees ex Trin.)	RB 4597	Poaceae
Heliotrophium cursassavicum	L.	RB 4598 Det. Pretoria 12 March 201`5	Boraginaceae
Sporolobus ioclados	(Trin.) Nees	RB 4599	Poaceae
Hermannia cococarpa	Kuntze	RB 4600	Sterculiaceae
Talinum caffrum	(Thunb.) Eckl. & Zeyh.	RB 4601	Portulacaceae
Sutera halimifolia	(Benth.) Kuntze	RB 4602	Scrophulariaceae
Juncus rigidus Change	Desf.	RB 4603	Juncaceae
Limosella grandiflora	Benth.	RB 4604	Scrophulariaceae
Cyperus longis	L. var. longus	RB 4605	Cyperaceae
Paspalum dilatatum	Poir.	RB 4606	Poaceae
Paspalum distichum	Poir.	RB 4607	Poaceae
Chloris virgata	Sw.	RB 4608	Poaceae
Limosella grandiflora	Benth.	RB 4609	Scrophulariaceae
Paspalum dilatatum	Poir.	RB 4610	Poaceae
Eleocharis dregeana	Steud.	RB 4611	Cyperaceae
Dolichos linearis	E.Mey.	RB 4612	Fabaceae
Paspalum distichum	L.	RB 4613	Poaceae
Lagarosiphon major	(Ridl.) Moss ex Wager	RB 4614	Hydrocharitaceae
Schoenoplectus triqueter	(L.)	RB 4615 confirmed id Pretoria 11 March 2015	Cyperaceae
Rorippa nasturtium-aquaticum	(L.) Hayek	RB 4616	Brassicaceae
Isolepis cernua	(Vahl) Roem. & Schult.	RB 4617	Cyperaceae
Sporobolus oxyphyllus	L. Fish	RB 4618 det Pretoria 10March 2015	Poaceae
Cyperus marginatus	Thunb.	RB 4619 det. Confirmed Pretoria Herman Zwiegers 11 March 2015	Cyperaceae
Fuirena coerulescens	Steud.	RB 4620 det. confirmed 11 March 2015 Pretoria	Cyperaceae
Schoenoplectus muricinux	(C.B.Clarke) J.Raynal	RB 4621	Cyperaceae
Alternanthera nodiflora	R.Br.	RB 4622	Amaranthaceae
Senecio harveianus	MacOwan	RB 4623	Asteraceae
Vahlia capensis subsp. vulgaris var. linearis	Thunb.	RB 4624 Det. P.Bester 12 March 2015	Vahliaceae
Sporobolus fimbratus	(Trin.) Nees	RB 4625	Poaceae
Persicaria hystricula	(J.Schust.) Sojak	RB 4626 det. confirmed 11 March 2015 Pretoria	Polygonaceae
Cyperus denudatus	L.f.	RB 4627	Cyperaceae
Eragrostic plana	Nees	RB 4628	Poaceae
Falkia oblongata	Bernh. ex C.Krauss	RB 4629	Convulvulaceae
Albuca prasina	(KER Gawl.) Raf.	RB 4630 det. P. Manning 12 March 2015	Asphodelaceae
Juncus excertus	Buchenau	RB 4631	Juncaceae
Carex glomberabilis	V.I.Krecz.	RB 4632	Cyperaceae
Fuirena pubescens	(Poir.) Kunth	RB 4633 det. confirmed 11 March 2015 Pretoria	Cyperaceae
Sonchus asper	(L.) Hill	RB 4634	Asteraceae
Cyperus congestus	Vahl	RB 4635	Cyperaceae
Tulbachia leucantha	Baker	RB 4636	Alliaceae
Hypoxis angustifolia	Lam.	RB 4637 det Pretoria 11 March 2015	Hypoxidaceae
Hordeum stenostachys	Godr.	RB 4638 Lin Fish 10 March 2015	Poaceae
Epilobium tetragonium	L.	RB 4639	Onagraceae
Melilootus alba	Medik.	RB 4640 Det. 12 March 2015 SANBI	Fabaceae
Verbena bonariensis	L.	RB 4641	Verbenaceae
Leptochloa fusca	(L.) Kunth	RB 4642 confirmed Lin Fish Pretoria 10 March 2015	Poaceae
Sporobolus albicans	(Nees ex Trin.) Nees	RB 4643	Poaceae
Dipcardi viride	(L.) Moench	RB 4644	Hyacinthaceae
Coelogyne globosa	(Blume) Rchb.f.	RB 4645 Det. P. Bester 15 March 2015	Asclepiadaceae
Physalis angulata	L.	RB 4646	Solanaceae
Schoenoplictus decipiens	(Nees) J.Raynal	RB 4647 id Pretoria 11 March 2015	Cyperaceae
Salsola kali	L.	RB 4648	Chenopodaceae
Hermarthria altissima	(Poir.) Stapf & C.E.Hubb	RB 4649	Poaceae
Echinachloa colona	(L.) Link	RB 4650	Poaceae
Scirpoiedes dioecus	(Kunth) Browning	RB 4651	Cyperaceae
Fuirena pubescens	(Poir.) Kunth	RB 4652	Cyperaceae
Kyllinga erecta	Schumach. var. erecta	RB 4653 id Pretoria 11 March 2015	Cyperaceae
Cyperus denudatus	L.f. var. denudatus	RB 4654	Cyperaceae
Fuiren coerulescens	Steud.	RB 4655	Cyperaceae
Panicum coloratum	L.	RB 4656	Poaceae
Monsonia attenuata	Harv.	RB 4657	Geraniaceae
Alternanthera nodiflora	R.Br.	RB 4658	Acanthaceae
Echinachloa colona	(L.) Link	RB 4659	Poaceae
Bulboschoenus maritimus	(L.)Palla	RB 4660 id confirmed Pretoria Clare Archer	Cyperaceae
Ornithogalum graminifolium	Thunb.	RB 4661 Pretoria 11 March 2015	Hypoxidaceae
Sporolobis africanes	(Poir.) Robyns & Tournay	RB 4671	Poaceae
Schmidtia pappopharoides	Steud.	RB 4675	Poaceae
Hybiscus trionum	L.	RB 4676	Malvaceae
Stachys hyssopoides	Burch. ex Benth.	RB 4677	Lamiaceae
Urochloa panicoides	P.Beauv.	RB 4678	Poaceae
Eragrostis bicolor	Nees	RB 4679	Poaceae
Portulaca oleracea	L.	RB 4680 Det. SANBI 12 March 2015	Portulacaceae
Marsilea capensis cf M. burchellii	A.Braun	RB 4681	Marsileaceae
Sesbania notialis	J.B. Gillett	RB 4682 Det SANBI 12 March 2015	Fabaceae
Gomphrena celosioides	Mart.	RB 4683	Acanthaceae
Leptochloa fusca	(L.) Kunth	RB 4684	Poaceae
Schoenoplectus muricinux	(C.B. Clarke) J. Raynal	RB 4685	Cyperaceae
Tragus berteronianus	Schult.	RB 4686	Poaceae
Galenia pubescens	(Eckl. & Zeyh.) Druce	RB 4687 Det. SANBI 12 March 2015	Aizoaceae
Dipcardi viride	(L.) Moench	RB 4688	Hyacinthaceae
Albuca virens	(Ker Gawl.) J.C. Manning & Golblatt	RB 4689 det. P. Manning12 March 2015	Hyacinthaceae
Geigeria filifolia	Mattf.	RB 4690	Asteraceae
Selago albida	Choisy	RB 4691	Scrophulariaceae
Limeum sulcatum	(Klotzsch)	RB 4692	Molluginaceae
Chrysanthellum indicum	DC.	RB 4693 D.C. Det. P.P.J. Herman Pretoria 12 March 2015. PLEASE SEND HIM A MOUNTED VOUCHER!!!!	Asteraceae
Nidorella hottentotica	DC.	RB 4694	Asteraceae
Denekia capensis	Thunb.	RB 4695	Asteraceae
Lobelia angolensis	Engl. & Diels	RB 4696	Lobeliaceae
Marsilea capensis cf M. burchellii	A. Braun	RB 4697	Marsileaceae
Phyla nodiflora	(L.) Greene	RB 4698	Scrophularaceae
Leptochloa fusca	(L.) Kunth	RB 4699 id confirmed Lin Fish 10 March 2015	Poaceae
Leptochloa fusca	(L.) Kunth	RB 4700 id confirmed Pretoria Lin Fish 10 March 2015	Poaceae
Eragrostis biflora	Hack. ex Schinz	RB 4701 id Pretoria 10 March 2015	Poaceae
Sorghum x almum	Parodi ?	RB 4702 id Pretoria 10 March 2015	Poaceae
Panicum coloratum	L.	RB 4703, id confirmed 10 March 2015 SANBI, Pretoria	Poaceae
Litogyne gariepina	(DC.) Anderb.	RB 4704 id Pretoria Marinda Koedomoer 11 March 2015	Asteraceae
Panicum stafianum	Fource.	RB 4705	Poaceae
Andropogon appendiculatus	Nees	RB 4706 id confirmed Pretoria 10 March 2015	Poaceae
Helicotrichum turgidulum	(Stapf) Schweick.	RB 4707 id confirmed Pretoria 10 March 2015	Poaceae
Fuirena decipiens sp?	Rottb.	RB 4708 id confirmed Pretoria 11 March 2015	Cyperaceae
Eleocharis palustris	auct.	RB 4709 id confirmed Pretoria 11 March 2015	Cyperaceae
Moraea polystachya	L.f.	RB 4710	Iridaceae
Sisymbrium capense	Thunb.	RB 4711	Brassicaceae
Aptosimum indivisum	Burch. ex Benth.	RB 4712	Scrophularaceae
Selago geniculata	L.f.	RB 4713	Scrophularaceae
			Poaceae
